# Supplementary material for: Development of a Nanoemulgel for the Topical Application of Mupirocin
Source: Pharmaceutics. 2023 Sep 26;15(10):2387. doi: 10.3390/pharmaceutics15102387 (PMC10610056; doi:10.3390/pharmaceutics15102387)
Supplement: Supplementary file 1 [file pharmaceutics-15-02387-s001.zip]

Archive with 1 entries (1 files):
- pharmaceutics-2603180-supplementary.pdf
